# Supplementary material for: Lasso-grafting of macrocyclic peptide pharmacophores yields multi-functional proteins
Source: Nat Commun. 2021 Mar 9;12:1543. doi: 10.1038/s41467-021-21875-0 (PMC7943567; doi:10.1038/s41467-021-21875-0)
Supplement: Supplementary file 4 — Source Data [file 41467_2021_21875_MOESM4_ESM.xlsx]

## Sheet: Fig.3
	Uncropped gel images for Fig. 3

## Sheet: Fig.5d
		GFP(Jurkat cell)
		cell count	(Ave.)
	191206_Met_B2_1_CH1.tif	160		OKT3
	191206_Met_B2_2_CH1.tif	172
	191206_Met_B2_3_CH1.tif	180
	191206_Met_B2_4_CH1.tif	317
	191206_Met_C2_1_CH1.tif	220
	191206_Met_C2_2_CH1.tif	258
	191206_Met_C2_3_CH1.tif	120
	191206_Met_C2_4_CH1.tif	157	198
	191206_Met_B3_1_CH1.tif	348		OKT3-aMD4
	191206_Met_B3_2_CH1.tif	339
	191206_Met_B3_3_CH1.tif	433
	191206_Met_B3_4_CH1.tif	367
	191206_Met_C3_1_CH1.tif	315
	191206_Met_C3_2_CH1.tif	269
	191206_Met_C3_3_CH1.tif	339
	191206_Met_C3_4_CH1.tif	292	337.75
	191206_Met_B4_1_CH1.tif	150		no_Ab
	191206_Met_B4_2_CH1.tif	124
	191206_Met_B4_3_CH1.tif	232
	191206_Met_B4_4_CH1.tif	282
	191206_Met_C4_1_CH1.tif	138
	191206_Met_C4_2_CH1.tif	114
	191206_Met_C4_3_CH1.tif	82
	191206_Met_C4_4_CH1.tif	224	168.25
	well	cell count(Jurk)	STDEV
	no Ab	168.25	24.5311
	OKT3	198	22.5412
	OKT3-aMD4	337.75	17.6137
	t-test	t.test(E3:E10,E11:E18,2,1)
	OKT3 vs OKT3-aMD4	0.00212645
	Ono Ab vs OKT3	0.257666

## Sheet: Fig.6d
	Parental cell (Expi293 cell)						plexinb1 cells
	PA-S2-100%			mP6-9-S1-10%			PA-S2-100%			mP6-9-S1-10%
	PA_s2			PA/m6A9_S2			PA_s2			PA/m6A9_S2
MOI	50000	25000	12500	50000	25000	12500	50000	25000	12500	50000	25000	12500
1	1910	486	613	10100	600	343	236	153	410	310400	176900	56830
2	1233	533	510	906	680	276	130	2386	56	304700	140000	59150
3	910	393	506	853	653	326	460	156	7213	306600	128800	50930
4	883	19330	410	816	9347	430	343	73	5755	307200	167300	60950
average	1234	5185.5	509.75	3168.75	2820	343.75	292.25	692	3358.5	307225	153250	56965
error	238.948	4714.92	41.4576	2310.49	2175.73	32.0738	70.8312	564.994	1830.31	1184.89	11291.9	2181.24
凡例の番号	1	2	3	4	5	6	10	11	12	13	14	15

## Sheet: Fig.6e
						Parental cell (CHO)						MET-CHO
						PA-S2-100%			mP6-9-S1-10%			PA-S2-100%			mP6-9-S1-10%
						PA_s2			PA/aMD4_S2			PA_s2			PA/aMD4_S2
					MOI	50000	25000	12500	50000	25000	12500	50000	25000	12500	50000	25000	12500
					1	22210	12790	8149	50770	34230	16570	14260	10680	6095	1590000	783800	536200
					2	32450	17130	7303	46550	33550	18340	31320	7339	4091	1310000	793400	727700
					3	30790	14920	10900	52250	32720	11990	27220	8066	5154	1617000	775400	517800
					average	28483.3	14946.7	8784	49856.7	33500	15633.3	24266.7	8695	5113.33	1.50567e+06	784200	593900
					error	3173.06	1252.92	1085.82	1707.64	436.616	1891.97	5141.42	1014.45	578.862	98143.3	5200	67110.5
					凡例の番号	1	2	3	4	5	6	10	11	12	13	14	15

## Sheet: Fig.6f
				E		MOI = 1000			mean	SD	MOI = 5000			mean	SD
				F	WT	154000	174400	174200	167533	6766.91	1057000	950300	764600	923967	85429.4
				G	mP6-9_s2_10%	479400	309600	328600	372533	53714.1	2427000	1631000	1567000	1875000	276618
					AAV2
					MOI = 1000	average	std			MOI = 5000	average	std
					WT	167533	6766.91			WT	923967	85429.4
					mP6-9_s2_10%	372533	53714.1	2.22364		mP6-9_s2_10%	1875000	276618	2.02929

## Sheet: Fig.6g
		MOI = 1000			mean	SD	MOI = 5000			mean	SD
	WT	37950	55520	39450	44306.7	5623.36	461000	361600	346000	389533	36016
	aMD4_s2_10%	370100	284700	280400	311733	29209.7	2686000	1790000	2504000	2.32667e+06	273428
	AAV1
	MOI = 1000	MOI = 1000	std			MOI = 5000	MOI = 5000	std
	WT	44306.7	5623.36			WT	389533	36016
	aMD4_s2_10%	311733	29209.7			aMD4-S2	2.32667e+06	273428
